# Supplementary material for: Neural activities in music frogs reveal call variations and phylogenetic relationships within the genus Nidirana
Source: Commun Biol. 2022 Jun 6;5:550. doi: 10.1038/s42003-022-03504-8 (PMC9170687; doi:10.1038/s42003-022-03504-8)
Supplement: Supplementary file 4 — Supplementary Data 1 [file 42003_2022_3504_MOESM4_ESM.txt]

#NEXUS 

Begin data;
	Dimensions ntax=7 nchar=1788;
	Format datatype=dna gap=-;
	Matrix
N_dau   TTTA-CCTTCACCAGGCTAAGGAGCCGGCATCAGGCACAG-ACTCTAGCCCACAACGCCTAGTCTCACCACACCCCCAAGGGTAGTCAGCAGTGATAAAT
        TTTGCGCATGAGCGTCAGCTCGACTCAGTTAGGGAAAAGAGGGCCGGCTAACCCGGTGCCAGCCGCCGCGGCTACCCCGTA-GGGCTCAAGTTGATGATC
        GTCGGCGTTAAGCGTGATTAAAGTTCCTACA-AATTAGGGTCAAATTAATACTTAGTAGTTTTAAGCTTGTTATTA-AGAAGAACACAAACGAAAGTTAC
        CCTAATTAC--ACTTGAATCCACGACAACTGGGACACAAACTGGGATTAGATACCCCACTATGCCCAGTCGTAAACAATCTATTCACACCAACCAACGCC
        AGGGAATTACGAGCTAT-GCTTAAAACCCAAAGGACTTGACGGTTTCCCACCCCCCTAGAGGAGCCTGTTCTATAATCGATGATCCCCGCTATACCTAAC
        CACCCCTCGCCA-TCAGTCTGTATACCTCCGTCGAAAGCTTACCATATGAATGCTT--CAGTAGGCCCAATGAT-----TCA---ACACGTCAGGTCAAG
        GTGCAGCTTAAGGAATGGGAAGTGATGGGCTACAATTTCTAAACTAGAACAAACGAAAGACTAGGTGAAACCCTGGTCATGAAGGCGGATTTAGTAGTAA
        AAAGAAAATAGAGTGTTCTTTTTAACATGGCTCTGGGACGCGTATA--------GTAGCTCTACCTTAAGCTTCATGATTATACCAAAAACCCT--AAAA
        CTTAAGAGCCATTCAAATAAGGCACAGCTTATTTGAAATAGGACACAACCTCTGACACCGGGTAAACAAGGGTAATTTAAACAAAGTCGGCCTAAAAGCA
        GCCACCTTTAAAAAAGCGTTAAAGCTTAATTTTT--CTACCCACAATT-CCTAAATTCCCATTAACCCTTCACCACTACTGAACTATTTTATAC--TCTA
        TAAAAGCTATTATGCTAGAACTAGTAACAAGAAATAGCCCTTCTCCAAAATGTGAGCTTACACCAAAATGGACAATCCACTGGTAATTAACGCAAATGTC
        ATAATTACAGCAACATACCTCTAGAAGACCCTGTGACCTCTTACGTTACCCTTACACTTGAACATTTCAGGAAAGATTAAAAGAGAAAGAAGGAACTCGG
        CAAATC-TCAGCCCCGCCTGTTTACCAAAAACATCGCCTCTTGAC-AAATATAAGAGGTCCAGCCTGCCCAGTGATAAAATTCAACGGCCGCGGTACCCT
        AACCGTGCGAAGGTAGCATAATCACTTGTTCTCTAAATAGGGACTAGTATCAACGGCACCACGAGGGCTGTACTGTCTCCTTTCTCCCATCAGTGAAACT
        GATCTCCCCGTGAAAAAGCGGGAATTATTATATAAGACGAGAAGACCCCATGGAGCTTTAAACTCATCACCCACTTC-TTACTTCTA--CCAACCCA-TA
        TAAGGAGCCTGTGTGGTAGTTTTGGGTTGGGGGGACCACGGAGTACAATTTAACCTCCATGACAAATGGGCTA-CGCCCTTATCTACGAACTACAACTCT
        AAGAATCA-TAAGCTGATGTTTAATGACCCGATA-TTCGATCAACGAACCAAGTTACCCTGGGGATAACAGCGCAATCTACTTTAAGAGCCCCTATCGAC
        AAGTAGGTTTACGACCTCGATGTTGGATCAGGGCATCCTGGGGGTGCAGCCGCTCCTAATGGTTCGTTTGTTCAACGATTAAAACCCT
N_oki   TTTATCCTTCACCAGGCAAAGGAGCCGGCATCAGGCACAG-ACCCTAGCCCACAACACCTAGTCTCACCACACCCCCAAGGGTAGTCAGCAGTGATAAAT
        TTTGCGTATGAGCGCCAGCTCGACTCAGTTAGGGAAAAGAGGGCCGGCTAACCCGGTGCCAGCCGCCGCGGCTACCCCGTA-GGGCTCAAGTTGATAGTC
        GTCGGCGTTAAGCGTGATTAAAGTTCCTACA-AATTAGGGTTAAACTAATACTTAGTAGTTTTAAGCTTGTTATTA-AGAAGAACACACACGAAAGTTAC
        CCTAATTAT--ACTTGAACCCACGACAACTGGGACACAAACTGGGATTAGATACCCCACTATGCCTAGTCGTAAACAATCAATTCACACCAACCAGCGCC
        AGGGAATTACGAGCCAT-GCTTAAAACCCAAAGGACTTGACGGTTTCCCACCCCCCTAGAGGAGCCTGTTCTATAATCGATGATCCCCGCTATACCTAAC
        CACCCCTCGCTA-TCAGTCTGTATACCTCCGTCGAAAGCTTACCATATGAATGCTT--CAGTAAGCCCAATGATTACCATCA---ACACGTCAGGTCAAG
        GTGCAGCTTAAGGAGTGGGAAGTGATGGGCTACAATTTCTAAACTAGAACAAACGAAAGACTAAATGAAATCCTGGTCATGAAGGCGGATTTAGTAGTAA
        AAAGAAAATAGAGTGTTCTTTTTAACACGGCTCTGGGACGCGTACACACCGCCCGTAGCTCTACCTTAAGCTTCTCAATTACACCAAAAACCCCACCAAG
        CTTAAGAGCCATTCAAATAAGGCACAGCTTATTTGAAATAGGGCACAACCTCTAATACCGGGTAAATAAGGGCAACTTAAACAAAGTAGGCCTAAGAGCA
        GCCACCTTTAAAAAAGCGTTAAAGCTTATTTATAAGCCACCCATAATTTCCTAAATCCCCATCAACCCTTCACCGCTACTGAACTATTTTATATTCTTTA
        TAAAAGCTATAATGCTAGAACTAGTAACAAGAAATAGCCATTCTCCAAAATGTAAGCTTACACCAAAATGGACAATCCATTGGTAATTAACGCAAATGTT
        GTAATCACAGCAATACACCTCTAGAAAACCCTGTGACCTCCTACGTTACCCTTACACTAGAACATCCCAGGAAAGATTAAAAGAGAAAGAAGGAACTCGG
        CAAATCCTCAGCCCCGCCTGTTTACCAAAAACATCGCCTCTTGACCAAATATAAGAGGTCCAGCCTGCCCAGTGACAAAATTCAACGGCCGCGGTACCCT
        AACCGTGCGAAGGTAGCATAATCACTTGTTCTCTAAATAGGGACTAGTATCAACGGCATCACGAGGGCTGTACTGTCTCCTTTCTCCAATCAGTGAAACT
        GATCTCCCCGTGAAGAAGCGGGGATTATTATATAAGACGAGAAGACCCCATGGAGCTTTAAACTCATCACTCACTTCCTCACCTCCATGCCCAACCA-TG
        TAAGGAATCTGTGTGATAGTTTTGGGTTGGGGGGACCACGGAGTACAATTTAACCTCCATGACAAATGGGCTAACGCCCTTATCTATGAACTACAACTCT
        AAGAATCA-TAAACTGATGTTTGATGACCCGACAATTCGATCAACGAACCAAGTTACCCTGGGGATAACAGCGCAATCTACTTCAAGAGCCCCTATCGAC
        AAGTAGGTTTACGACCTCGATGTTGGATCAGGGTATCCTAGGGGTGCAGCAGCTCCTAACGGTTCGTTTGTTCAACGATTAAAACCCT
N_hai   TTTACCCTTCACCAGGCAAAGGAGCCGGCATCAGGCACAG-ACTCTAGCCCACAACGCCTAGTCTCACCACACCCCCAAGGGTAGTCAGCAGTGATAAAT
        TTTGCGTATGAGCGTCAGCTCGACTCAGTTAAGGAAAAGAGGGCCGGCTAACCCGGTGCCAGCCGCCGCGGCTACCCCGTA-GGGCTCAAGTTGATGATC
        GTCGGCGTTAAGCGTGATTAAAGTTCTTATA-AATTAGGATCAAATTAATACTTAGTAGTTTTAAGCTTGTCATTA-AGAAGAACACAAACGAAAGTTAT
        CCTAATTAC--ACTTGAATCCACGACAACTGGGGCACAAACTGGGATTAGATACCCCACTATGCCCAGTCGTAAACAATCTATTCACACCAACCAGCGCC
        AGGGAATTACGAGCTAT-GCTTAAAACCCAAAGGACTTGACGGTTTCCCACCCCCCTAGAGGAGCCTGTTCTATAATCGATGATCCCCGCTTTACCTAAC
        CACCCCTCGCCA-TCAGTCTGTATACCTCCGTCGAAAGCTTACCATATGAATGCTT--CAGTAAGCCCAATGATCCCCATCA---ACACGTCAGGTCAAG
        GTGCAGCTTAAGGAGTGGGAAGTGATGGGCTACAATTTCTAAACTAGAACAAACGAAAGACTAGGTGAAACCCTAGTCATGAAGGCGGATTTAGTAGTAA
        AAAGAAAATAGAGTGTTCTTTTTAACATGGCTCTGGGACGCGTACACACCGCCCGTAGCTCTACCTTA-GCTTCTCAATTACACCAAAAACCCCTCAAAA
        CTTAAGAGCCATTCAAATAAGGCACAGCTTATTTGAAACAGGGCACAACCTCCAACACCGGGTAAACAAGGGTAACTCAAACAAAGTCGGCCTAAAAGCA
        GCCACCTTTTAAAAAGCGTTAAAGCTTAATAACAAACTACCCGCAATTTCCTAAATTCCCATTAACCCTTCACCTCTACTGAACTATTTTATAC-TCTTA
        TAAAAGCTATTATGCTAGAACTAGTAACAAGAAATAGCCCTTCTCCAAAATGTAAGTTTATACCAAAATGGACAATCCGTTGGTAATTAACGCAAATGTT
        ACA-TCACAACAACACACCTCTAGAAAACCCTGTGACCTCTTACGTTACCCTTACACTTGAACATTTCAGGAAAGATAAAAAGAGAAAGAAGGAACTCGG
        CAAATCCTCAGCCCCGCCTGTTTACCAAAAACATCGCCTCTTGACCAAGTATAAGAGGTCCAGCCTGCCCAGTGACAAAATTCAACGGCCGCGGTACCCT
        AACCGTGCGAAGGTAGCATAATGACTTGTTCTCTAAATAGGGACTAGTATCAACGGCACCACGAGGGCTGTACTGTCTCCTTTCTCCCATCAGTGAAACT
        GATCTCCCCGTGAAGAAGCGGGGATTATTATATAAGACGAGAAGACCCCATGGAGCTTTAAACTCATCACCCACTTCCTCACTTCTATGCCCAATCA-TA
        TAAGGAACCTGCGTGATAGTTTTGGGTTGGGGGGACCACGGAGTACAATTCAACCTCCGCGACAAATGGGCTA-CGCCCTTATCTACGAACTACAACTCT
        AAGAATCA-TAAGCTGATGTTTAATGACCCGATAATTCGATCAACGAACCAAGTTACCCTGGGGATAACAGCGCAATCTACTTCAAGAGCCCCTATCGAC
        AAGTAGGTTTACGACCTCGATGTTGGATCAGGGTATCCTGGGGGTGCAGCCGCTCCCGATGGTTCGTTTGTTCAACGATTAAAACCCT
N_ade   TTTATCCTTCACCAGGCAAAGGAGCCGGCATCAGGCACAG-ACTCTAGCCCACAACACCTAGTCTCACCACACCCCCAAGGGTATTCAGCAGTGATAAAT
        TTTGCGTATGAGCGCCAGCTCGACTCAGTTAAGGAAAAGAGGGCCGGCTAACCCGGTGCCAGCCGCCGCGGCTACCCCGTA-GGGCTCAAGTTGATAATC
        ATCGGCGTTAAGCGTGATTAAAGTTTCTACA-AATTAAGGTTAAATTAATACTTAGTAGTTTTAAGCTTGTTATTA-AGAAGAACACACACGAAAGTTAC
        CCTAATTAT--ACTTGAACCCACGACAACTGGGACACAAACTGGGATTAGATACCCCACTATGCCTAGTCGTAAACAATCAATTCACACCAACCAGCGCC
        AGGGAATTACGAGCCAT-GCTTAAAACCCAAAGGACTTGACGGTTTCCCACCCCCCTAGAGGAGCCTGTTCTTTAATCGATGACCCCCGCTATACCTGAC
        CACCCCTCGCTA-TCAGTCTGTATACCTCCGTCGAAAGCTTACCATATGAATGCTT--CAGTAAGCCTAATGATTACCGTCA---ACACGTCAGGTCAAG
        GTGCAGCTTAAGGAGTGGGAAATAATGGGCTACAATTTCTAAACTAGAACAAACGAAAGACCAGATGAAATCCTGGTCATGAAGGCGGATTTAGCAGTAA
        AAAGAAAATAGAGTGTTCTTTTTAACATGGCTCTGGGACGCGTACACACCGCCCGTAGCTCTACCTTAAGCTTCTCAATTACACCAAAAACCCTCCCAAA
        CTTAAGAGCCATTCAAATAAGGCACAGCTTATTTGAAATAGGGCACAACCTCTAACACCGGGTAAATAAGGGTAACTTAAACAAAGTAGGCCTAAGAGCA
        GCCACCTTTAAAAAAGCGTTAAAGCTTACTTATAA-TCACCCACAATTTCCTAAATCCTCATTAACCCTTCACCACTACTGAACTATTTTATAT-CTTTA
        TAAAAGCTATAATGCTAGAACTAGTAACAAGAAATAGCCTTTCTCCAAAATGTAAGCTTACACCAAAATGGACAATCCATTGGTAATTAACGCAAATGTT
        ATAGCCACAGCAACACACCTCTAGAAAACCCTGTGACCTCCTACGTTACCCTTACACTAGAACATCTCAGGAAAGATTAAAAGAGAAAGAAGGAACTCGG
        CAAATCCTCAGCCCCGCCTGTTTACCAAAAACATCGCCTCTTGACCAAGTATAAGAGGTCCAGCCTGCCCAGTGACAAAATTCAACGGCCGCGGTACCCT
        AACCGTGCGAAGGTAGCATAATCACTTGTTCTCTAAATAGGGACTAGTATCAACGGCATCACGAGGGCTGAACTGTCTCCTTTCTCCAATCAGTGAAACT
        GATCTCCCCGTGAAGAAGCGGGGATTATTATATAAGACGAGAAGACCCCATGGAGCTTTAAACTCATCACTCACTTCCTCACCTCCATGCCCGACCA-TA
        TAAGGAATCTGTGTGATAGTTTTGGGTTGGGGGGACCACGGAGTACAATTTAACCTCCATGACAAATGGGCTAACGCCCTTATCTACGAACTACAACTCT
        AAGAATCA-TAAACTGATGTTTAATGACCCGACAATTCGATCAACGAACCAAGTTACCCTGGGGATAACAGCGCAATCTACTTTAAGAGCCCCTATCGAC
        AAGTAGGTTTACGACCTCGATGTTGGATCAGGGTATCCTAGGGGTGCAGCCGCTCCTAACGGTTCGTTTGTTCAACGATTAAAACCCT
N_lini  TTTACCCTTCACCAGGCAA-GGAGCCGGCATCAGGCACAG-ACCCTAGCCCACAACGCCTAGTCTCACCACACCCCCAAGGGTAGTCAGCAGTGATAAAT
        TTTGTGTATAAGCGTCAGCTAGACTCAGTTAAGGAAAAGAGGGCCGGCTAACCCGGTGCCAGCCGCCGCGGCTACCCCGTA-GGGCCCAAGTTGATAGTC
        GTCGGCGTTAAGCGTGATTAAAGTTTTTACA-AATTAAGGTTAAATTAATACTCAGTAGTTTTAAGCTTGTTATTA-AGAAAAACACACACGAAAGTTAC
        CCTAATTAT--ACTTGAATCCACGACAACTGGGACACAAACTGGGATTAGATACCCCACTATGCCCAGTCGTAAACAATTAACTCACACCAATCAACGCC
        AGGGAATTACGAGCTAT-GCTTAAAACCCAAAGGACTTGACGGTTTCCCACCCCCCTAGAGGAGCCTGTTCTATAATCGATAACCCCCGCTATACCTAAC
        CACCCCTCGCTA-TCAGTCTGTATACCTCCGTCGAAAGCTTACCATATGAATGCTT--CAGTAAGCCCAATGATCCTCATCA---ACACGTCAGGTCAAG
        GTGCAGCTTAAGGAGTGGAAAGTGATGGGCTACAATTTCTAAACTAGAACAAACGAAAGACTAGGTGAAACCCTGGTCATGAAGGCGGATTTAGTAGTAA
        AAAGAAAATAGAGTGTTCTTTTTAACATGGCTCTGGGACGCGTACACACCGCCCGTAGCTCCACCTTAAGTTTTTCTATTACACCTAAAAACCT-CCAAA
        CTTAAGAGCCATTCAAATAAGGCACAGCTTATTTGAAACAGGACACAACCTCTAACACCGGGTAAATAAGG-TGACTCAAACAAAGTCGGCCTAAAAGCA
        GCCACCTTTAAAAAAGCGTTAAAGCTTAATTATT--CTACCCTCAATTTCTTAA-TTCCCACCAACCCTTTACCACTACTGAGCTATTTTATAT--CTTA
        TAAAAGCTATTATGCTAGAACTAGTAACAAGAAATAGCCCTTCTCCAAAATGTAAGCTTACACCAAAATGGACCATCCATTGGTAATTAACGCTAATGTT
        ATAGTCACAACAACACACCTCTAGAAAACCCTGTGACCTCCCACGTTACCCTTACACCAGAACATTTCAGGAAAGATTAAAAGAGAAAGAAGGAACTCGG
        CAAATC-TCAGCCCCGCCTGTTTACCAAAAACATCGCCTCTTGATTAAGTATAAGAGGTCCAGCCTGCCCAGTGATAAAATTCAACGGCCGCGGTACCCT
        AACCGTGCGAAGGTAGCATAATCACTTGTTCTCTAAATAGGGACTAGTATCAACGGCACCACGAGGGCTGTACTGTCTCCTTTCTCCAATCAGTGAAACT
        GATCTCCCCGTGAAGAAGCGGGGATTATTATATAAGACGAGAAGACCCCATGGAGCTTTAAACTCATCATTCACTTCCTCACTCCT---CCGACCTA-TA
        TAAGGAATCTGTGTGATAGTTTTGGGTTGGGGTGACCACGGAGTACAATTTAACCTCCATGACAAATGGGCTAACGCCCTTATCTATGAACTACAACTCT
        AAGAATCA-TAAGCTGATGTTTAATGACCCGATA-TTCGATCAACGAACCAAGTTACCCTGGGGATAACAGCGCAATCTACTTCAAGAGCCCCTATCGAC
        AAGTAGGTTTACGACCTCGATGTTGGATCAGGGTATCCTGGGGGTGCAGCCGCTCCTAATGGTTCGTTTGTTCAACGATTAAAACCCT
BX      TTCCCTCT----CGGGTTAAGGGGCTGGTATTAGGCACAGAATTCTTGCCCACAACACCTAGTTATACCACACCTACAAAGGCATTCAGCAGTGATAAAA
        ATTGTTCATTAGCGTCAGCTTGAATCAGTTATGGAAAAGAGAGCCGGCCAACCCGGTGCCAGCCGCCGCGGCTACACCGTC-GGGCTCAAGTTGATATTA
        ATCGGCGTTAAGCGTGATTAAAGAAAA-GTA-AATTAGAGTTAAATATGCACTTAGCTGTGAAAAGCTTGTCTCTC-AGAAATCCATAAACGAAAGTTAC
        TCTAATATTCCTCTTGAACACACGACAGTTAGGGTACAAACTGGGATTAGATACCCCACTATGCCTAACCGTAAAAT-TTAACCCACACCTACAAACGCC
        AGGGTACTACGAGCCTTAGCTTAAAACCCAAAGGACTTGACGGTGTCCCACCCAACTAGAGGAGCCTGTTCTATAATCGATAATCCACGATATACCAAAC
        CATTTCTCGCCATTCAGCCTGTATACCTCCGTCGCAAGCTTACCGTATGAACGTACACCAGTAGGCCAAAGGACT-TCAACGTCACAACGTCAGGTCAAG
        GTGCAGCTAATGAAATGG-AAGCAATGGGCTACAATTTCTAAATTAGAACAAACGAAACACTACATGAAACAT-AGTCATGAAGGCGGATTTAGCAGTAA
        GTAGGAAATAGAGAGTCCTACTAAACATGGCCCTGGGACGTGTACAAACCGCCCGTAGTTCTACCTTAAATTTTATTATGTAATCAAACAAATCTCAAGA
        TTTAAGAGCTATTCAATTAAGGCACAGCTTATTTGAAACAGGACACAACCTACACAACAGGGTAAAACACCAATTATTATATTAAGTGGGCCTGAAGGCA
        GCCACCTTTTAAAAAGCGTTAAAGCTTATTATAATTAGTTAACAGATATCAAAAATTAACATGAACCCTTACCACCTACTGAATAATTCCATAA-TTATA
        TGGAAATTACCATGCTGGAACTAGTAACAAGAATATGAAATTCTCTAAAATGCAAGCATAAACCAAAATGGACACTCCACTGGTAATTAACGAAAATGAA
        CAAACTATAGTAACTTGAACAAGAAAAACCTATTAAACCTTCTCGTTAATCTAACACTAGAGCATTAACAGAAAGATTAAAAGAGAAAGAAGGAACTCGG
        CAAACA-CTAACCCCGCCTGTTTACCAAAAACATCGCCTCTTGATAAATTATAAGAGGTCTAGCCTGCCCAGTGA--AAATTTAACGGCCGCGGTACCCT
        GACCGTGCGAAGGTAGCATAATCACTTGTTCTTTAAATAGGGACTAGTATCAACGGCATCACGAGGGTTACACTGTCTCCTTTCTCCAATCAGTGAAACT
        GATCTTCCCGTGAAGAAGCGGGAATATAATCATAAGACGAGAAGACCCCATGGAGCTTTAAATTTAT-AGCAACTCAGTCAAACAAAT-CCTTATAATCC
        ACAGAGCCATGCTTACTAATTTTAGGTTGGGGTGACCGCGGAGTAAAAATTAACCTCCACAACGAAAAGAACTAAATCTTTATCCAAGAGCTACGGCTCT
        AAGAATTAGAACACTAACG-ACAATGACCCGATA-ATCGATCAACGGACCAAGTTACCCTGGGGATAACAGCGCAATCTACTTCGAGAGCTCATATCGAC
        AAGTAGGCTTACGACCTCGATGTTGGATCAGGGCATCCCAGTGGTGCAGCCGCTACTAATGGTTCGTTTGTTCAACGATTAAAGCCCT
JF      TATACCCTTAACCAGACTAAGGAGCTGGCATCAGGCACA--ACACCCGCCCACAACGCCTAGTCCCACCACACCCACAAGGGCACTCAGCAGTGATAAAT
        ATTGCCTATAAGCGACAGCTTGACTCAGTTAAAGAAAATAGAGCCGGCCAACTCGGTGCCAGCCGCCGCGGCTAAACCGCATGGGCTCAAACTGATAATC
        ATCGGCGTTAAGCGTGATTAAAGTCTTCCTACAACTAGAGTAAAACCTACACTTAGCTGTGAAAAGCTTGATGCTAGAGAAAACCACAAACGAAAGTTAC
        TCTAGAGATT-ACTTGAATACACGACAGCTGGGGCACAAACTGGGATCAGATACCCCACTATGCCCAACCGTAAAA---TAACTCACTTCCACCAACGCC
        AGGATATTACGAGCTTTAGCTTAAAACCCAAAGGACTTGACGGTGTCCCATCCATCTAGAGGAGCCTGTTCCATCATCGATAATCCCCGCTACACCTAAC
        CACCCCTTGCCAATCAGTCTGTATACCTCCGTCGTAAACTTACCATGTGAGTGCTCA-CAGTAAGTTTAATGGCCACCATCACCAATACGTCAGGTCAAG
        GTGCAGCTCATGGGGCGGCAGGCAATGGGCTACAATTTCTACACTAGAACAAACGAAACGCTGCATGAAATAC-AGCCACGAAGGCGGATTTAGTAGTAA
        AAAGAAAATAGCGTGTTCTTTTTAACTAGGCCCTGGGACGTGTACACACCGCCCGTAGTTCTACCTTAAGTTTTTACATTACCTAAAGCAACCCACTGAA
        CTTAAGAGCTATTCAAATAAGGCACAGCTTATTTGAAATAGGAAACAACCTATGACAAAGGGTAAAACATA-CCTCTCTAATCAAGTGGGCCTAAAAGCA
        GCCACCTTTTAAAAAGCGTTAAAGCTTTATTTACTCCATCACTTAATACCTTAATATATTTTAAACCCTTCATCTGTATTGAATTATCCAATAA--ATTA
        TTGGAGTTATCATGCTAAAACTAGTAACAAGAAATTGACTTTCTCCAAAATATAAACATAAACCAAAATGGACACCCCATTGGTAATTAACGTAAATGAG
        CCCCGTATAGCAACAC-TATCAAGAAAGCCCTATAACTATTAACGTTAACCTTACACAAGTATATTACTGGAAAGATTAAAAGAGTGAGAAGGAACTCGG
        CAAATT-CTAACCCCGCCTGTTTACCAAAAACATCGCCTCTTGATAAATTATAAGAGGTCCAGCCTGCCCAGTGACTTAGTTAAACGGCCGCGGTACCCT
        GACCGTGCGAAGGTAGCATAATCACTTGTTCTTTAAATAAGGACTAGTATCAACGGCATCACGAGGGTTACACTGTCTCCTCCCTCCAATCAGTGAAACT
        GATCTCCCCGTGAAGAAGCGGGGATAAAAATATAAGACGAGAAGACCCCATGGAGCTTTAAACCCAACAACAACCTCTATGCACAACCCCCTAATAAATG
        CAGAAGTACTGTCTGTTGGTTTTAGGTTGGGGTGACCGCGGAGTAAAACTTAACCTCCACGATGAACGGGATTAACCCCTAATCCAAGAGCCACCGCTCT
        AAGAATCAATAAATTGACGTGAAATGATCCGACA-ATCGATCAACGAACCAAGTTACCCTGGGGATAACAGCGCAATCCATTTCAAGAGCTCCTATCGAC
        AAATGGGTTTACGACCTCGATGTTGGATCAGGGTATCCCAGTGGTGCAGCCGCTACTAAAGGTTTGTTTGTTCAACAATTAAAACCCT
	;
End;
BEGIN MRBAYES;

	Lset  nst=6  rates=invgamma;
	Prset statefreqpr=dirichlet(1,1,1,1);
mcmcp ngen=4000000 printfreq=100 samplefreq=100 nchains=4 savebrlens=yes;
mcmc;
END;
