# Supplementary material for: Neural activities in music frogs reveal call variations and phylogenetic relationships within the genus Nidirana
Source: Commun Biol. 2022 Jun 6;5:550. doi: 10.1038/s42003-022-03504-8 (PMC9170687; doi:10.1038/s42003-022-03504-8)
Supplement: Supplementary file 5 — Supplementary Data 2 [file 42003_2022_3504_MOESM5_ESM.xlsx]

## Sheet: Sheet1
	NO	NA	ND	NH	NL
CD	1.56275	1.941	1.37275	1.56025	1.88775
ND	0.0333976	0.23515	0.14035	0.1955	0.2308
F0	773.46	654.545	568.825	669.38	958.175
DF	827.832	1270.02	637.645	876.025	2256.43
RT	0.00701103	0.0108	0.01815	0.125235	0.12645
FT	0.0255744	0.2231	0.12035	0.0581	0.10915
INI	0.0564885	0.189688	0.164875	0.144687	0.18525
