# Supplementary material for: Neural activities in music frogs reveal call variations and phylogenetic relationships within the genus Nidirana
Source: Commun Biol. 2022 Jun 6;5:550. doi: 10.1038/s42003-022-03504-8 (PMC9170687; doi:10.1038/s42003-022-03504-8)
Supplement: Supplementary file 6 — Supplementary Data 3 [file 42003_2022_3504_MOESM6_ESM.xlsx]

## Sheet: diff_N1_AVG
Num	sex	ND	NO	NH	NA	NL
frog1	1	-0.301227	0.288061	0.00615483	-0.198202	-0.226915
frog2	1	0.118225	0.831972	-0.146567	-0.175989	-0.150785
frog3	2	0.0702028	0.204509	-0.242686	-0.083666	0.41431
frog4	2	-0.378226	-0.608825	-0.430107	0.419886	-0.37322
frog5	2	-0.280921	0.384499	0.512887	-0.529736	0.0997665
frog6	1	0.062014	0.0904037	-0.42649	-0.498212	0.31936
frog7	1	0.726446	0.0585852	0.802208	0.706517	0.416022
frog8	2	0.609854	-0.137376	0.578366	0.495469	0.026264
frog9	2	0.0267509	-0.445118	-0.0480822	-0.051951	0.622901
frog10	1	0.429831	-0.563612	-0.183443	0.161011	-0.441435
frog11	1	-0.040763	-0.324889	-0.160623	0.0417937	0.086808
frog12	1	-0.201655	-0.544451	0.143286	-0.163473	-0.343267
frog13	2	0.17206	1.03622	0.535473	0.451643	0.497185
frog14	1	0.0528351	-0.175612	-0.306824	0.149493	-0.116184
frog15	2	-0.539145	-0.454873	0.371678	0.263709	-0.305809
frog16	2	0.267167	0.0897257	-0.00553017	0.399877	-0.364793

## Sheet: diff_P2_AVG
Num	sex	ND	NO	NH	NA	NL
frog1	1	0.0105714	0.55972	0.105168	0.416107	0.0133012
frog2	1	1.04422	1.19213	1.78813	-0.674722	-0.73339
frog3	2	0.802552	0.401765	0.385453	0.595975	-0.499711
frog4	2	-0.690798	-0.302437	-0.323121	0.257651	-0.563217
frog5	2	0.547114	0.118762	0.118461	-0.386172	-0.389924
frog6	1	0.390111	0.286388	0.438863	0.0420303	0.143162
frog7	1	0.76849	0.638829	0.630811	0.620336	-0.0329547
frog8	2	-0.41157	0.441093	0.382847	-0.562934	-0.0050675
frog9	2	1.90473	1.05999	1.10159	0.698864	0.548373
frog10	1	1.23449	0.982919	-0.276715	0.580551	0.288759
frog11	1	1.41201	-0.269125	1.23639	0.731483	-0.632467
frog12	1	0.474206	0.598033	-0.331413	-0.764684	0.08913
frog13	2	1.51651	1.15354	0.876698	0.8444	0.620339
frog14	1	0.587429	0.578813	0.149327	-0.0961062	-0.0796453
frog15	2	1.2167	0.489843	0.183858	-0.0168362	0.110203
frog16	2	1.19972	0.587406	-0.112449	0.0272463	0.467983

## Sheet: diff_P3_AVG
Num	sex	ND	NO	NH	NA	NL
frog1	1	-0.459595	0.371043	-0.425629	-0.3821	0.470742
frog2	1	0.290906	1.00972	0.236095	-0.28529	0.398504
frog3	2	-0.0793563	0.271018	-0.976525	0.485548	0.306914
frog4	2	-0.156679	-0.651178	-0.893276	-0.393107	-0.642353
frog5	2	-0.00432167	0.455967	-0.07406	0.0836877	-0.158995
frog6	1	-0.674464	-0.374279	-0.773868	0.424894	0.364818
frog7	1	-0.321858	0.91465	-0.537336	-0.50226	0.829794
frog8	2	-2.33113	-0.189802	0.398012	0.575074	0.803083
frog9	2	-1.84183	0.346377	-1.87576	0.914025	1.21436
frog10	1	-0.121528	0.644631	0.536895	1.39501	1.50201
frog11	1	0.842114	-0.75833	-0.663773	0.886677	0.897237
frog12	1	-0.388731	-0.106083	-0.230324	-0.242313	-0.204778
frog13	2	-0.487555	-0.310473	-0.706938	0.282416	1.14928
frog14	1	-2.17307	0.53539	0.380994	-1.754	0.0907048
frog15	2	-1.03203	0.0661942	0.710475	0.952177	-0.43338
frog16	2	0.45051	0.351648	0.720722	0.562293	0.292987
